# Supplementary material for: Investigating the Antibacterial Characteristics of Japanese Bamboo
Source: Antibiotics (Basel). 2022 Apr 24;11(5):569. doi: 10.3390/antibiotics11050569 (PMC9137583; doi:10.3390/antibiotics11050569)
Supplement: Supplementary file 1 [file antibiotics-11-00569-s001.zip]

Archive with 1 entries (1 files):
- antibiotics-1599664-supplementary.xlsx
