# Supplementary material for: Investigating the Antibacterial Characteristics of Japanese Bamboo
Source: Antibiotics (Basel). 2022 Apr 24;11(5):569. doi: 10.3390/antibiotics11050569 (PMC9137583; doi:10.3390/antibiotics11050569)
Supplement: Supplementary file 1 [file antibiotics-11-00569-s001.zip › antibiotics-1599664-supplementary.xlsx]

## Sheet: Extraction Method
	Kyoto Moso								Kyushu Moso									Kyushu Madake
	Ecoli 1								Ecoli 2									Ecoli 3
		6h-0h	18h-0h	24h-0h	24H	48h-0h	48H			6h-0h	18h-0h	24h-0h	24H	48h-0h	48H				6h-0h	18h-0h	24h-0h	24H	48h-0h	48H
	Control	0.0653333	0.021	0.022	0.108333	0.0546667	0.163		Control	0.0653333	0.021	0.022	0.108333	0.0546667	0.163			Control	0.0653333	0.021	0.022	0.108333	0.0546667	0.163
	62.5	0.0716667	0.055	0.045	0.171667	0.0446667	0.216333		62.5	0.0753333	0.0566667	0.049	0.181	0.056	0.237			62.5	0.0643333	0.0456667	0.0503333	0.160333	0.08	0.240333
	125	0.0623333	0.0406667	0.095	0.198	0.120333	0.318333		125	0.0746667	0.0566667	0.0483333	0.179667	0.0503333	0.23			125	0.0733333	0.0423333	0.05	0.165667	0.0373333	0.203
	250	0.062	0.0456667	0.079	0.186667	0.0496667	0.236333		250	0.0676667	0.042	0.0376667	0.147333	0.0576667	0.205			250	0.0796667	0.0223333	0.0416667	0.143667	0.0403333	0.184
	500	0.0696667	0.037	0.032	0.138667	0.059	0.197667		500	0.0676667	0.06	0.0873333	0.215	0.0923333	0.307333			500	0.069	0.0413333	0.0456667	0.156	0.059	0.215
	1000	0.059	0.026	0.053	0.138	0.0543333	0.192333		1000	0.0676667	0.0396667	0.0516667	0.159	0.0553333	0.214333			1000	0.063	0.0536667	0.069	0.185667	0.0863333	0.272
					0		0						0		0							0		0
	S.Aureus 1				0		0		S.Aureus 2				0		0			S.Aureus 3				0		0
		6h-0h	18h-0h	24h-0h	24H	48h-0h	48H			6h-0h	18h-0h	24h-0h	24H	48h-0h	48H				6h-0h	18h-0h	24h-0h	24H	48h-0h	48H
	Control	0.0393333	0.0606667	0.0826667	0.182667	0.129667	0.312333		Control	0.0393333	0.0606667	0.0826667	0.182667	0.129667	0.312333			Control	0.0393333	0.0606667	0.0826667	0.182667	0.129667	0.312333
	62.5	0.0366667	0.0366667	0.0533333	0.126667	0.089	0.215667		62.5	0.038	0.042	0.0456667	0.125667	0.111667	0.237333			62.5	0.0356667	0.059	0.0773333	0.172	0.121333	0.293333
	125	0.0303333	0.0416667	0.0606667	0.132667	0.1	0.232667		125	0.0383333	0.0426667	0.045	0.126	0.109333	0.235333			125	0.045	0.053	0.062	0.16	0.101333	0.261333
	250	0.03	0.0816667	0.097	0.208667	0.162667	0.371333		250	0.0406667	0.052	0.0643333	0.157	0.102333	0.259333			250	0.0423333	0.047	0.055	0.144333	0.105333	0.249667
	500	0.0336667	0.0726667	0.0856667	0.192	0.133333	0.325333		500	0.028	0.0606667	0.074	0.162667	0.117667	0.280333			500	0.045	0.0496667	0.0583333	0.153	0.105	0.258
	1000	0.0306667	0.069	0.084	0.183667	0.153	0.336667		10000	0.035	0.04	0.0463333	0.121333	0.106	0.227333			10000	0.036	0.0673333	0.0836667	0.187	0.117667	0.304667
